# Supplementary material for: Health Behaviors of Breast Cancer Survivors with Hypertension: A Propensity Analysis of KNHANES III-V (2005-2012)
Source: PLoS One. 2015 May 15;10(5):e0127346. doi: 10.1371/journal.pone.0127346 (PMC4433251; doi:10.1371/journal.pone.0127346)
Supplement: S1 Dataset — Because the KNHANES is a secondary data source, we provided the table including the variable name (as specified in the KNHANES), variable label, original response scale, and how the response scale was recorded. (ZIP) [file pone.0127346.s001.zip]

Archive with 7 entries (7 files):
- HN05_ALL.sav
- HN07_ALL.sav
- HN08_ALL.sav
- HN09_ALL.sav
- HN10_ALL.sav
- HN11_ALL.sav
- HN12_ALL.sav
